# Supplementary material for: The Missing Enzymes: A Call to Update Pharmacological Profiling Practices for Better Drug Safety Assessment
Source: J Med Chem. 2025 Apr 2;68(8):7854–65. doi: 10.1021/acs.jmedchem.4c02228 (PMC12035801; doi:10.1021/acs.jmedchem.4c02228)
Supplement: Supplementary file 2 — jm4c02228_si_002.xlsx [file jm4c02228_si_002.xlsx]

## Sheet: Table S2
Table S2:	Data on pharmacological profiling practices were collected from two journals: the Journal of Medicinal Chemistry (JMC, with articles published between 2021 and 2023) and the Journal of Pharmacology and Experimental Therapeutics (JPET, with articles published between 2019 and 2023).
PMID	Institution	Mode of action	Primary Target	Number of Targets	Number of Enzymes	Percentage of Enzymes among all Targets	Methodology
31488602	Company	Delta-5 Desaturase Inhibitor	Enzyme	94	21.996	23.4	Eurofins
31578257	Company	Phosphodiesterase 1 Inhibitor	Enzyme	78	30.966	39.7	Eurofins and Internal
31578258	Academia and Company	Phosphodiesterase 9A Inhibitor	Enzyme	105	9.975	9.5	MDS Pharma Services and Internal
31818916	Company	Monoacylglycerol Lipase Inhibitor	Enzyme	46	2.99	6.5	Eurofins
33591753	Academia and Company	Allosteric Inhibitor of Protein Arginine Methyltransferase 6	Enzyme	77	38.962	50.6	Eurofins and Internal
33755451	Copmany	Protein arginine N-methyltransferase 5 (PRMT5) Inhibitors	Enzyme	109	10.028	9.2	Eurofins
34228444	Copmany	Inhibitor of the Immunoproteasome Subunit LMP7 (β5i)	Enzyme	125	72	57.6	Eurofins and GenScript
34423983	Academia and Company	Tracer for Lysine-Specific Demethylase 1	Enzyme	106	25.97	24.5	Eurofins
34553934	Copmany	BACE1 Inhibitor Targeting the S3 Pocket	Enzyme	58	2.9986	5.17	Eurofins and Internal
34614347	Academia and Company	Bacterial Topoisomerase Inhibitors	Enzyme	44	5.984	13.6	Eurofins
34711050	Academia and Company	Inhibitor of polyadenylation specificity factor (CPSF3) endonuclease	Enzyme	88	5.016	5.7	Eurofins
34748351	Copmany	Inhibitors of ELOVL Fatty Acid Elongase 1 (ELOVL1)	Enzyme	179	0	0	Eurofins
34871500	Copmany	Inhibitors of ELOVL Fatty Acid Elongase 1 (ELOVL1)	Enzyme	32	1.984	6.2	Eurofins
35271288	Academia	Inhibition of Ca2+/Calmodulin-Stimulated Adenylyl Cyclase 1	Enzyme	44	0	0	Eurofins and NIMH Psychoactive Drug Screening Program
35687819	Copmany	Matrix Metalloproteinase-2 Inhibitor	Enzyme	72	30.024	41.7	Eurofins
36216349	Academia and Company	Plasmepsin X Inhibitors	Enzyme	44	5.984	13.6	Eurofins
36261130	Copmany	Branched chain amino acid transaminase 1 (BCAT1/2) Inhibitor	Enzyme	137	48.0048	35.04	Eurofins and Internal
36288465	Academia and Company	Inhibitors of Nicotinamide N-Methyltransferase	Enzyme	38	6.004	15.8	NIMH Psychoactive Drug Screening Program
36322383	Copmany	Inhibitor of Diacylglycerol Acyltransferase 2	Enzyme	135	17.01	12.6	Eurofins and Internal
36331508	Academia	Promotor of P62/RNF168 interaction	Enzyme	47	6.016	12.8	Pharmaron
36346696	Academia	Adenylyl Cyclase Inhibitors	Enzyme	78	6.006	7.7	Eurofins
36475653	Copmany	Phosphodiesterase 9A (PDE9A) Inhibitor	Enzyme	75	15.975	21.3	Eurofins
36727857	Copmany	17β-Hydroxysteroid dehydrogenase type 13 (HSD17B13) Inhibitor	Enzyme	44	5.984	13.6	Eurofins
36802665	Copmany	Inhibitor of Ubiquitin-Specific Protease USP21	Enzyme	75	18	24	Eurofins
38015154	Company	Leukotriene-A4 hydrolase (LTA4H) inhibitor	Enzyme	127	11.938	9.4	Eurofins and Novartis
33293377	Company	Ligand of a2d Subunit of Voltage-Gated Calcium Channel	Ion Channel	105	11.97	11.4	Eurofins
33890770	Copmany	Agonists of Human Transient Receptor Potential Cation Channel Subfamily M Member 5	Ion Channel	78	6.006	7.7	Eurofins
34028270	Copmany	Cystic fibrosis transmembrane conductance regulator (CFTR)	Ion Channel	150	4.95	3.3	Internal
34142837	Academia	α9α10 nAChRs Blocker	Ion Channel	65	0	0	Eurofins
34467765	Academia	Dual-Acting 5-HT3 and 5-HT6 Receptor Antagonist	Ion Channel	87	10.005	11.5	Eurofins
35785990	Copmany	N-Methyl-d-Aspartate Receptor Positive Allosteric Modulator	Ion Channel	79	1.975	2.5	Eurofins
36622903	Copmany	Transient Receptor Potential Ankyrin 1 (TRPA1) Antagonist	Ion Channel	77	18.018	23.4	Eurofins
34080862	Copmany	Dual PI3Kγδ Inhibitor	Kinase	150	10.95	7.3	Internal
34269576	Academia	Fibroblast Growth Factor Receptor (FGFR) Inhibitor	Kinase	70	4.97	7.1	PerkinElmer Discovery Services
34384024	Copmany	Inhibitors of PI3-Kinase γ	Kinase	130	10.01	7.7	Eurofins
34734694	Copmany	BTK Inhibitor	Kinase	65	0	0	Eurofins
34928152	Academia and Company	Leucettine Family of Kinase Inhibitors	Kinase	158	0	0	Eurofins
36178776	Copmany	EGFR L858R Inhibitors	Kinase	45	8.1	18	Eurofins
36455032	Copmany	Inhibitor and Degrader of Mutant PI3Kα	Kinase	70	0	0	Eurofins
37436942	Academia and Company	DLK Inhibitor	Kinase	80	0	0	Eurofins
37766386	Copmany	Ketohexokinase Inhibitor	Kinase	78	6.006	7.7	Eurofins
37823891	Copmany	TYK2 Inhibitor	Kinase	78	8.034	10.3	Eurofins
33434430	Academia	Suppressor of Glucagon-Induced Glucose Production	Other	48	0	0	NIMH Psychoactive Drug Screening Program
34255512	Copmany	Bromo and Extra Terminal Domain (BET) Second Bromodomain (BD2) Inhibitors	Other	45	4.995	11.1	Internal
34342443	Academia	New Anticryptosporidial Lead with Improved Potency and Predicted hERG Safety Margin	Other	78	6.006	7.7	Eurofins and PerkinElmer Discovery Services
34351166	Academia and Company	PET Tracer Candidate	Other	281	57.886	20.6	Eurofins
34636234	Copmany	Troponin Activator	Other	42	2.982	7.1	Eurofins
34982556	Academia	Bromodomain-containing Protein 4 (BRD4) BD1 Inhibitors	Other	40	0	0	NIMH Psychoactive Drug Screening Program
34995458	Academia and Company	Pan-Bromodomain and Extra Terminal (BET) Bromodomain Candidate	Other	53	4.982	9.4	Internal
35108001	Academia and Company	Keap1 inhibitor (Inhibitor of the Keap1-Nrf2 Protein-Protein Interaction)	Other	88	11.968	13.6	Eurofins
35536179	Copmany	Inhibitor of Wnt-Deactivating Enzyme Notum	Other	78	6.006	7.7	Eurofins
35833726	Copmany	SOS1 binder (Inhibitor of the SOS1:KRAS Protein-Protein Interaction)	Other	78	6.006	7.7	Eurofins
36154172	Academia and Company	Galectin-3 Inhibitors	Other	87	10.005	11.5	Eurofins
36533617	Copmany	Bi-Steric Inhibitor of mTORC1	Other	43	6.02	14	Eurofins
37017629	Copmany	HSF1 Pathway Inhibitor	Other	44	9.988	22.7	Eurofins
37471520	Academia and Company	Antitrypanosomal Agents	Other	47	6.016	12.8	Eurofins
31085697	Academia and Company	Dual M3 Receptor Antagonist/ β2-Adrenoceptor Agonist	Receptor	55	0	0	Eurofins
31371483	Company	Interaction with D2 receptors	Receptor	147	33.957	23.1	Eurofins
31748404	Academia and Company	Opioid receptor agonist/antagonist	Receptor	62	5.022	8.1	NIMH Psychoactive Drug Screening Program
31992609	Company	Calcitonin Gene‒Related Peptide Receptor Antagonist	Receptor	116	11.02	9.5	Olon Ricerca Bioscience
32075870	Academia and Company	Glucagon-Like Peptide-2 Agonist (GLP-2 receptor)	Receptor	73	0	0	Eurofins
32102919	Academia and Company	5-HT3 Receptor Partial Agonist	Receptor	98	0	0	Eurofins and MDS Pharma Services and Charles River Laboratories
32332113	Company	Urotensin II Receptor Antagonist	Receptor	100	13	13	Eurofins
32358046	Academia and Company	Dopamine Receptor Modulator	Receptor	55	0	0	Eurofins
32409422	Company	Lysophosphatidic Acid Receptor Agonism	Receptor	89	4.005	4.5	Internal
32605972	Academia and Company	Catecholamine Transmission- Promoting Agent	Receptor	65	2.015	3.1	Eurofins
32862143	Company	Histamine H3 Receptor Antagonist	Receptor	111	18.981	17.1	Eurofins
33372782	Academia	Novel Sigma 1 Receptor Antagonists	Receptor	87	8.961	10.3	Eurofins
34244231	Academia and Company	Muscarinic M3 Receptor Positive Allosteric Modulator	Receptor	60	3	5	Internal
34251799	Copmany	5-HT4 Receptor Partial Agonist	Receptor	70	3.01	4.3	PerkinElmer Discovery Services
34253646	Company	Dopamine D2/D3 Receptor Antagonist	Receptor	84	0	0	Eurofins
34260228	Copmany	GPR139 Agonist	Receptor	89	5.963	6.7	Eurofins
34930820	Academia	Cannabinoid Receptor Subtype 1 Allosteric Modulator	Receptor	50	0	0	NIMH Psychoactive Drug Screening Program
35113556	Academia and Company	P2Y14R Antagonist	Receptor	42	0	0	NIMH Psychoactive Drug Screening Program
35349261	Academia and Company	Glucagon-Like Peptide-1 Receptor	Receptor	54	0	0	Eurofins
36631279	Academia and Company	Ghrelin Receptor	Receptor	71	6.035	8.5	Eurofins
36802610	Copmany	MC4R Antagonist	Receptor	105	5.985	5.7	Eurofins
36932954	Copmany	Adrenergic α2B Antagonist	Receptor	75	18	24	Eurofins
37001988	Company	Orexin 2 Receptor-Selective Agonist	Receptor	105	26.04	24.8	Eurofins
37442941	Copmany	Calcium sensing receptor Activator	Receptor	55	0	0	Novartis
38165765	Academia and Company	V1a Receptor Antagonist	Receptor	88	10.032	11.4	Eurofins
34251202	Copmany	Estrogen Receptor Antagonist	Transcription Factor	42	0	0	Eurofins
31619465	Company	Interactions with Synaptic Vesicle 2 Proteins and the GABAA Receptor	Transporter	67	6.968	10.4	Eurofins
33602875	Company	Selective Na/Ca Exchanger Inhibitor	Transporter	63	12.096	19.2	Eurofins
36153005	Academia and Company	SERCA2a stimulator	Transporter	50	7	14	Eurofins

## Sheet: Table S3
Table S3:	Target classes for Food and Drug Administration (FDA)-approved drugs. Data were obtained from the ChEMBL database.
Enzyme		Membrane Receptor		Kinase		Ion Channel		Transporter
Target ChEMBL ID	Target Name	Target ChEMBL ID	Target Name	Target ChEMBL ID	Target Name	Target ChEMBL ID	Target Name	Target ChEMBL ID	Target Name
2364701	26S proteasome	2094257	Adenosine A2 receptor	4247	ALK tyrosine kinase receptor	2107836	Amiloride-sensitive sodium channel, ENaC	2362986	ATP-binding cassette sub-family A member 1
3670	3-beta-hydroxysteroid dehydrogenase/delta 5-->4-isomerase type II	251	Adenosine A2a receptor	2096618	Bcr/Abl fusion protein	2046267	Anoctamin-1	2216739	Carnitine O-palmitoyltransferase 1, muscle isoform
2363066	3',5'-cyclic phosphodiesterase	2094251	Adrenergic receptor alpha-1	4937	Casein kinase I epsilon	4860	Apoptosis regulator Bcl-2	238	Dopamine transporter
1861	4-hydroxyphenylpyruvate dioxygenase	2095158	Adrenergic receptor alpha-2	4680046	CD74-ROS1	1628478	Chloride channel protein 2	1997	Equilibrative nucleoside transporter 1
220	Acetylcholinesterase	229	Alpha-1a adrenergic receptor	2111455	CDK6/cyclin D1	4051	Cystic fibrosis transmembrane conductance regulator	1903	GABA transporter 1
2782	Acyl coenzyme A:cholesterol acyltransferase 1	223	Alpha-1d adrenergic receptor	3430904	Coiled-coil domain-containing protein 6/Tyrosine-protein kinase receptor RET	2111392	GABA A receptor alpha-1/beta-1/gamma-2	2778	Ileal bile acid transporter
1910	Adenosine deaminase	213	Beta-1 adrenergic receptor	331	Cyclin-dependent kinase 4	1972	Glutamate [NMDA] receptor subunit epsilon 1	2363064	Monoamine transporter
2363044	Alcohol dehydrogenase class I	210	Beta-2 adrenergic receptor	1907601	Cyclin-dependent kinase 4/cyclin D1	2096670	Glutamate receptor ionotropic AMPA	222	Norepinephrine transporter
1935	Aldehyde dehydrogenase	246	Beta-3 adrenergic receptor	2508	Cyclin-dependent kinase 6	2109241	Glutamate receptor ionotropic kainate	228	Serotonin transporter
1900	Aldose reductase	274	C-C chemokine receptor type 5	5122	Discoidin domain-containing receptor 2	2363052	Glycine receptor (alpha-1/beta)	1874	Sodium-(potassium)-chloride cotransporter 2
2524	Alpha-galactosidase A	2107	C-X-C chemokine receptor type 4	3587	Dual specificity mitogen-activated protein kinase kinase 1	240	HERG	4979	Sodium/glucose cotransporter 1
2362992	Amidophosphoribosyltransferase	2373	C5a anaphylatoxin chemotactic receptor	2964	Dual specificity mitogen-activated protein kinase kinase 2	4305	Intermediate conductance calcium-activated potassium channel protein 4	3884	Sodium/glucose cotransporter 2
2243	Anandamide amidohydrolase	3798	Calcitonin gene-related peptide type 1 receptor	3883330	EML4-ALK	1914276	Inward rectifier potassium channel 2	3273	Sodium/hydrogen exchanger 3
1808	Angiotensin-converting enzyme	2107838	Calcitonin-gene-related peptide receptor, CALCRL/RAMP1	2068	Ephrin type-A receptor 2	2363063	KCNQ (Kv7) potassium channel	2073677	Solute carrier family 22 member 11
3687	Arachidonate 12-lipoxygenase	1878	Calcium sensing receptor	203	Epidermal growth factor receptor erbB1	3038488	Kir3.1/Kir3.4	6120	Solute carrier family 22 member 12
215	Arachidonate 5-lipoxygenase	218	Cannabinoid CB1 receptor	2095217	Fibroblast growth factor receptor	2362997	Muscle-type nicotinic acetylcholine receptor	1641347	Solute carrier family 22 member 6
3720	ATP-citrate synthase	1798	Cysteinyl leukotriene receptor 1	3650	Fibroblast growth factor receptor 1	1907594	Neuronal acetylcholine receptor; alpha3/beta4	1641348	Solute carrier family 22 member 8
3391661	Betaine-homocysteine S-methyltransferase	2331075	D2-like dopamine receptor	4142	Fibroblast growth factor receptor 2	1907589	Neuronal acetylcholine receptor; alpha4/beta2	1998	Synaptic vesicle glycoprotein 2A
2362990	Carbamoyl-phosphate synthase [ammonia], mitochondrial	236	Delta opioid receptor	2742	Fibroblast growth factor receptor 3	2331041	Potassium channel subfamily K member 10	1893	Synaptic vesicular amine transporter
2095180	Carbonic anhydrase	2056	Dopamine D1 receptor	2095188	Glycogen synthase kinase-3	2331042	Potassium channel subfamily K member 18	1876	Thiazide-sensitive sodium-chloride cotransporter
261	Carbonic anhydrase I	217	Dopamine D2 receptor	3717	Hepatocyte growth factor receptor	2321615	Potassium channel subfamily K member 2
205	Carbonic anhydrase II	234	Dopamine D3 receptor	1957	Insulin-like growth factor I receptor	2321613	Potassium channel subfamily K member 3	Transcription Factor
3729	Carbonic anhydrase IV	252	Endothelin receptor ET-A	2363062	Janus Kinase (JAK)	2321614	Potassium channel subfamily K member 9	Target ChEMBL ID	Target Name
2326	Carbonic anhydrase VII	2096678	Endothelin receptor, ET-A/ET-B	3430888	Kinesin-1 heavy chain/ Tyrosine-protein kinase receptor RET	1886	Potassium channel, inwardly rectifying, subfamily J, member 11	1871	Androgen Receptor
3242	Carbonic anhydrase XII	2363043	Ephrin receptor	1844	Macrophage colony stimulating factor receptor	4770	Potassium channel, inwardly rectifying, subfamily J, member 8	3201	Aryl hydrocarbon receptor
3238	Carnitine palmitoyltransferase 2	5071	G protein-coupled receptor 44	3961	MAP kinase p38 beta	1250417	Potassium/sodium hyperpolarization-activated cyclic nucleotide-gated channel 4	2047	Bile acid receptor FXR
2023	Catechol O-methyltransferase	2111463	GABA-B receptor	2815	Nerve growth factor receptor Trk-A	1846	Ryanodine receptor 1	1744522	Endothelial PAS domain-containing protein 1
2063	Ceramide glucosyltransferase	4616	Ghrelin receptor	3559684	Neurotrophic tyrosine kinase receptor	2062	Ryanodine receptor 3	2093866	Estrogen receptor
2095233	Cholinesterases; ACHE & BCHE	1855	Gonadotropin-releasing hormone receptor	4898	Neurotrophic tyrosine kinase receptor type 2	2096904	Serotonin (5-HT) receptor	206	Estrogen receptor alpha
244	Coagulation factor X	1976	Growth hormone receptor	2111387	NPM/ALK (Nucleophosmin/ALK tyrosine kinase receptor)	1899	Serotonin 3a (5-HT3a) receptor	242	Estrogen receptor beta
3833061	CRL4(CRBN) E3 ubiquitin ligase	231	Histamine H1 receptor	5608	NT-3 growth factor receptor	2331043	Sodium channel alpha subunit	2034	Glucocorticoid receptor
221	Cyclooxygenase-1	1941	Histamine H2 receptor	2007	Platelet-derived growth factor receptor alpha	2072	Sodium channel protein type IV alpha subunit	1994	Mineralocorticoid receptor
230	Cyclooxygenase-2	264	Histamine H3 receptor	1913	Platelet-derived growth factor receptor beta	1980	Sodium channel protein type V alpha subunit	1075094	Nuclear factor erythroid 2-related factor 2
4502	Cytidine deaminase	2093869	Integrin alpha-IIb/beta-3	2093867	Protein kinase C (PKC)	5451	Sodium channel protein type X alpha subunit	239	Peroxisome proliferator-activated receptor alpha
2033	Cytochrome P450 11A1	2364172	Integrin alpha-L/beta-2 (LFA-1)	5568	Proto-oncogene tyrosine-protein kinase ROS	2096972	Sulfonylurea receptor 1, Kir6.2	235	Peroxisome proliferator-activated receptor gamma
1908	Cytochrome P450 11B1	237	Kappa opioid receptor	1824	Receptor protein-tyrosine kinase erbB-2	2095198	Sulfonylurea receptor 2, Kir6.2	208	Progesterone receptor
2722	Cytochrome P450 11B2	2094268	Melatonin receptor	3009	Receptor protein-tyrosine kinase erbB-4	6007	Transient receptor potential cation channel subfamily A member 1	2363069	Retinoic acid receptor
3522	Cytochrome P450 17A1	233	Mu opioid receptor	2973	Rho-associated protein kinase 2	1075319	Transient receptor potential cation channel subfamily M member 8	2055	Retinoic acid receptor alpha
1978	Cytochrome P450 19A1	216	Muscarinic acetylcholine receptor M1	5303568	ROS1-SDC4	4794	Vanilloid receptor	2008	Retinoic acid receptor beta
2364675	Cytochrome P450 3A	211	Muscarinic acetylcholine receptor M2	2111353	Serine/threonine-protein kinase AKT	2095229	Voltage-gated L-type calcium channel	2003	Retinoic acid receptor gamma
202	Dihydrofolate reductase	245	Muscarinic acetylcholine receptor M3	5145	Serine/threonine-protein kinase B-raf	4478	Voltage-gated N-type calcium channel alpha-1B subunit	2363070	Retinoid X receptor
1966	Dihydroorotate dehydrogenase	249	Neurokinin 1 receptor	2842	Serine/threonine-protein kinase mTOR	4306	Voltage-gated potassium channel subunit Kv1.5	2111462	Thyroid hormone receptor
284	Dipeptidyl peptidase IV	4429	Neurokinin 3 receptor	1906	Serine/threonine-protein kinase RAF	1964	Voltage-gated potassium channel subunit Kv4.3	1977	Vitamin D receptor
2363042	DNA polymerase (alpha/delta/epsilon)	5113	Orexin receptor 1	2363074	SRC	2362995	Voltage-gated T-type calcium channel
1781	DNA topoisomerase I	4792	Orexin receptor 2	1936	Stem cell growth factor receptor			Epigenetic Regulator
2362989	DNA topoisomerase I, mitochondrial	250	Platelet activating factor receptor	4296642	TEC family kinase			Target ChEMBL ID	Target Name
2094255	DNA topoisomerase II	2363068	Prostaglandin E2 receptor	1862	Tyrosine-protein kinase ABL			1993	DNA (cytosine-5)-methyltransferase 1
1806	DNA topoisomerase II alpha	1811	Prostanoid EP1 receptor	4601	Tyrosine-protein kinase BRK			1992	DNA (cytosine-5)-methyltransferase 3A
1843	DOPA decarboxylase	1881	Prostanoid EP2 receptor	5251	Tyrosine-protein kinase BTK			325	Histone deacetylase 1
1782	Farnesyl diphosphate synthase	3710	Prostanoid EP3 receptor	4223	Tyrosine-protein kinase FRK			1937	Histone deacetylase 2
1902	FK506-binding protein 1A	1987	Prostanoid FP receptor	3234	Tyrosine-protein kinase HCK			1829	Histone deacetylase 3
2044	Gamma-amino-N-butyrate transaminase	1995	Prostanoid IP receptor	2959	Tyrosine-protein kinase ITK/TSK			1865	Histone deacetylase 6
3972	GAR transformylase	3974	Proteinase-activated receptor 1	2835	Tyrosine-protein kinase JAK1			2189110	Histone-lysine N-methyltransferase EZH2
1796	Gastric lipase	2001	Purinergic receptor P2Y12	2971	Tyrosine-protein kinase JAK2
1892	Glutamate carboxypeptidase II	214	Serotonin 1a (5-HT1a) receptor	2148	Tyrosine-protein kinase JAK3			Secreted Protein
2755	Glutathione reductase	1898	Serotonin 1b (5-HT1b) receptor	258	Tyrosine-protein kinase LCK			Target ChEMBL ID	Target Name
2189121	GTPase KRas	1983	Serotonin 1d (5-HT1d) receptor	3905	Tyrosine-protein kinase Lyn			2095168	Hemoglobin HbA
402	HMG-CoA reductase	1805	Serotonin 1f (5-HT1f) receptor	1974	Tyrosine-protein kinase receptor FLT3			3194	Transthyretin
3831261	Hypoxia-inducible factor prolyl hydroxylase	224	Serotonin 2a (5-HT2a) receptor	2041	Tyrosine-protein kinase receptor RET
1822	Inosine-5'-monophosphate dehydrogenase 1	1833	Serotonin 2b (5-HT2b) receptor	4895	Tyrosine-protein kinase receptor UFO			Other Cystolic Protein
1786	Inositol-1(or 4)-monophosphatase 1	225	Serotonin 2c (5-HT2c) receptor	267	Tyrosine-protein kinase SRC			Target ChEMBL ID	Target Name
2007625	Isocitrate dehydrogenase [NADP] cytoplasmic	1875	Serotonin 4 (5-HT4) receptor	2599	Tyrosine-protein kinase SYK			3987582	80S Ribosome
3991501	Isocitrate dehydrogenase [NADP], mitochondrial	287	Sigma opioid receptor	4128	Tyrosine-protein kinase TIE-2			2096618	Bcr/Abl fusion protein
2608	Lysosomal alpha-glucosidase	5971	Smoothened homolog	3553	Tyrosine-protein kinase TYK2			2111455	CDK6/cyclin D1
2074	Maltase-glucoamylase	4333	Sphingosine 1-phosphate receptor Edg-1	1868	Vascular endothelial growth factor receptor 1			1907601	Cyclin-dependent kinase 4/cyclin D1
280	Matrix metalloproteinase 13	3230	Sphingosine 1-phosphate receptor Edg-6	279	Vascular endothelial growth factor receptor 2			3430888	Kinesin-1 heavy chain/ Tyrosine-protein kinase receptor RET
4073	Matrix metalloproteinase 7	2274	Sphingosine 1-phosphate receptor Edg-8	1955	Vascular endothelial growth factor receptor 3			3923	Nischarin
4588	Matrix metalloproteinase 8	1864	Thrombopoietin receptor
332	Matrix metalloproteinase-1	2069	Thromboxane A2 receptor					Unclassified Protein
2364681	Microsomal triglyceride transfer protein	5936	Toll-like receptor 7					Target ChEMBL ID	Target Name
2363065	Mitochondrial complex I (NADH dehydrogenase)	5804	Toll-like receptor 9					3833502	Alpha glucosidase
3391681	Mitochondrial glycerol-3-phosphate dehydrogenase	227	Type-1 angiotensin II receptor					4295690	Alpha-2-macroglobulin
1951	Monoamine oxidase A	1889	Vasopressin V1a receptor					3831286	Cardiac myosin
2039	Monoamine oxidase B	1790	Vasopressin V2 receptor					3430904	Coiled-coil domain-containing protein 6/Tyrosine-protein kinase receptor RET
1944	Neprilysin							3883330	EML4-ALK
1869	Ornithine decarboxylase							5661	Exportin-1
1812	Pancreatic lipase							2069156	Kelch-like ECH-associated protein 1
3390820	PARP 1, 2 and 3							1293266	Nucleotide-binding oligomerization domain-containing protein 2
3076	Phenylalanine-4-hydroxylase							5303568	ROS1-SDC4
4409	Phosphodiesterase 10A							3826841	SMN2 pre-mRNA
2094125	Phosphodiesterase 3
2093863	Phosphodiesterase 4							NA
1827	Phosphodiesterase 5A							Target ChEMBL ID	Target Name
2111411	Phosphodiesterase 7							2366048	ATP
2363067	Phosphodiesterase 8							2364175	Bile acids
4005	PI3-kinase p110-alpha subunit							3390826	Cell membrane
3130	PI3-kinase p110-delta subunit							2364039	Cystine
3267	PI3-kinase p110-gamma subunit							2311221	DNA
2000	Plasma kallikrein							2366039	Glutamine
1801	Plasminogen							2363055	Hydroxyapatite
5366	Poly [ADP-ribose] polymerase 2							2364184	Phosphate
3105	Poly [ADP-ribose] polymerase-1							2311222	RNA
2095173	Potassium-transporting ATPase							2364682	Slowly adapting pulmonary stretch receptor
2094108	Protein farnesyltransferase
1075126	Pyruvate kinase isozymes R/L							Other
1989	Renal dipeptidase							Target ChEMBL ID	Target Name
286	Renin							2027	Niemann-Pick C1-like protein 1
2095215	Ribonucleoside-diphosphate reductase RR1							2095182	Tubulin
2095186	Sodium/potassium-transporting ATPase
2111348	Soluble guanylate cyclase
2363075	Steroid 5-alpha-reductase
1856	Steroid 5-alpha-reductase 2
1911	Succinate semialdehyde dehydrogenase
1927	Thioredoxin reductase 1
204	Thrombin
1835	Thromboxane-A synthase
3106	Thymidine phosphorylase
1952	Thymidylate synthase
1839	Thyroid peroxidase
1873	Tissue-type plasminogen activator
3831287	Tryptophan 5-hydroxylase
2019	Type I iodothyronine deiodinase (Type-I 5'-deiodinase) (DIOI) (Type 1 DI) (5DI)
1973	Tyrosinase
1969	Tyrosine 3-hydroxylase
1930	Vitamin k epoxide reductase complex subunit 1 isoform 1
2012	Vitamin K-dependent gamma-carboxylase
1929	Xanthine dehydrogenase

## Sheet: Table S4
Table S4:	Food and Drug Administration (FDA)-approved drugs classified by their targets. Data were obtained from the ChEMBL database.
Enzyme		Membrane Receptor		Kinase		Ion Channel		Transporter		Transcription Factor		Epigenetic Regulator
Parent Molecule ChEMBL ID	Parent Molecule Name	Parent Molecule ChEMBL ID	Parent Molecule Name	Parent Molecule ChEMBL ID		Parent Molecule ChEMBL ID	Parent Molecule Name	Parent Molecule ChEMBL ID	Parent Molecule Name	Parent Molecule ChEMBL ID	Parent Molecule Name	Parent Molecule ChEMBL ID	Parent Molecule Name
271227	ABIRATERONE ACETATE	642	ACEBUTOLOL	3301610	ABEMACICLIB	1201293	ACAMPROSATE	629	AMITRIPTYLINE	1131	ACITRETIN	98	VORINOSTAT
112	ACETAMINOPHEN	1085	ACETOPHENAZINE	3655081	ABROCITINIB	1589	ACETOHEXAMIDE	1113	AMOXAPINE	1265	ADAPALENE	1489	AZACITIDINE
20	ACETAZOLAMIDE	667	ACETYLCHOLINE	3707348	ACALABRUTINIB	1110	ALOSETRON	405	AMPHETAMINE	1200989	ALCLOMETASONE DIPROPIONATE	408513	BELINOSTAT
3545057	ACETYLDIGITOXIN	1194325	ACLIDINIUM	1173655	AFATINIB	661	ALPRAZOLAM	1201192	ARMODAFINIL	705	ALITRETINOIN	483254	PANOBINOSTAT
4594350	ADAGRASIB	1224	ACRIVASTINE	1738797	ALECTINIB	660	AMANTADINE	641	ATOMOXETINE	1200732	AMCINONIDE	1201129	DECITABINE
870	ALENDRONIC ACID	477	ADENOSINE	4208229	ASCIMINIB	354077	AMIFAMPRIDINE	1684	BENDROFLUMETHIAZIDE	3183409	APALUTAMIDE	3414621	TAZEMETOSTAT
1639	ALISKIREN	10878	AGOMELATINE	4204794	AVAPRITINIB	945	AMILORIDE	3545985	BENZPHETAMINE	1201346	BALSALAZIDE
1467	ALLOPURINOL	714	ALBUTEROL	1289926	AXITINIB	633	AMIODARONE	1201039	BENZTHIAZIDE	46740	BAZEDOXIFENE	Secreted Protein
376359	ALOGLIPTIN	1201747	ALCAFTADINE	2105759	BARICITINIB	243712	AMISULPRIDE	1201260	BETHANIDINE	1200500	BECLOMETHASONE DIPROPIONATE	Parent Molecule ChEMBL ID	Parent Molecule Name
2396661	ALPELISIB	634	ALFENTANIL	2005186	BELUMOSUDIL	1491	AMLODIPINE	1808388	BEXAGLIFLOZIN	4585668	BELZUTIFAN	4101807	VOXELOTOR
1652	AMBENONIUM	709	ALFUZOSIN	3187723	BINIMETINIB	1093	ARTICAINE	1199080	BRETYLIUM	632	BETAMETHASONE	2103837	TAFAMIDIS
1046	AMINOCAPROIC ACID	1505	ALMOTRIPTAN	288441	BOSUTINIB	1360	ATRACURIUM	607400	BRIVARACETAM	1023	BEXAROTENE
488	AMINOGLUTETHIMIDE	495	ALPROSTADIL	3545311	BRIGATINIB	1200	BENOXINATE	1072	BUMETANIDE	409	BICALUTAMIDE	Other Cystolic Protein
1096	AMLEXANOX	270190	ALVIMOPAN	2105717	CABOZANTINIB	1008	BEPRIDIL	894	BUPROPION	1370	BUDESONIDE	Parent Molecule ChEMBL ID	Parent Molecule Name
43	AMSACRINE	1111	AMBRISENTAN	2325741	CAPIVASERTIB	207538	BREXANOLONE	2048484	CANAGLIFLOZIN ANHYDROUS	1040	CALCIFEDIOL ANHYDROUS	256997	ATALUREN
1929396	ANAGLIPTIN	243712	AMISULPRIDE	3188267	CAPMATINIB	1098	BUPIVACAINE	842	CHLOROTHIAZIDE	1200666	CALCIPOTRIENE	3545432	IXAZOMIB CITRATE
760	ANAGRELIDE	1201347	ANILERIDINE	2403108	CERITINIB	449	BUTABARBITAL	1201269	CHLORPHENTERMINE	846	CALCITRIOL	19236	MOXONIDINE
1399	ANASTROZOLE	1186610	ANISOTROPINE	2146883	COBIMETINIB	454	BUTALBITAL	498	CHLORPROPAMIDE	240597	CHENODIOL
712	ANISINDIONE	1305	ANTAZOLINE	4596392	CRAVACITINIB	294199	CAPSAICIN	549	CITALOPRAM	1200761	CHLOROTRIANISENE
231779	APIXABAN	53	APOMORPHINE	601719	CRIZOTINIB	108	CARBAMAZEPINE	415	CLOMIPRAMINE	1042	CHOLECALCIFEROL
514800	APREMILAST	647	APRACLONIDINE	2028663	DABRAFENIB	3989949	CENOBAMATE	61593	CYCLOTHIAZIDE	2040682	CICLESONIDE	Unclassified Protein
1166	ARGATROBAN	1471	APREPITANT	2110732	DACOMITINIB ANHYDROUS	451	CHLORDIAZEPOXIDE	429910	DAPAGLIFLOZIN	557555	CIPROFIBRATE	Parent Molecule ChEMBL ID	Parent Molecule Name
1200978	ARSENIC TRIOXIDE	1363	ARFORMOTEROL	1421	DASATINIB	1179047	CHLOROPROCAINE	1200515	DESERPIDINE	3590187	CLASCOTERONE	2107333	DIMETHYL FUMARATE
25	ASPIRIN	1112	ARIPIPRAZOLE	3301612	ENCORAFENIB	498	CHLORPROPAMIDE	72	DESIPRAMINE	1159650	CLOBETASOL PROPIONATE	3989944	DIROXIMEL FUMARATE
1487	ATORVASTATIN	3187365	ASENAPINE	1983268	ENTRECTINIB	1371	CHLORZOXAZONE	1118	DESVENLAFAXINE	1200975	CLOCORTOLONE PIVALATE	4297517	MAVACAMTEN
1963681	AVANAFIL	296419	ASTEMIZOLE	3545376	ERDAFITINIB	1201248	CISATRACURIUM	612	DEXTROAMPHETAMINE	565	CLOFIBRATE	2111100	MIFAMURTIDE ACID
1542	AZATHIOPRINE	24	ATENOLOL	553	ERLOTINIB	1237132	CLEVIDIPINE	1194666	DIETHYLPROPION	2355051	CLOMIPHENE	589586	MONOMETHYL FUMARATE
1201346	BALSALAZIDE	3991065	ATOGEPANT	1287853	FEDRATINIB	70418	CLOBAZAM	1650	CORTISONE ACETATE	1650	CORTISONE ACETATE	4297528	RISDIPLAM
3545313	BEMPEDOIC ACID	517712	ATROPINE	3301607	FILGOTINIB	452	CLONAZEPAM	1479	DANAZOL	1479	DANAZOL	3545185	SELINEXOR
838	BENAZEPRIL	3989871	AVACOPAN	2103830	FOSTAMATINIB	1213252	CLORAZEPIC ACID	4297185	DAROLUTAMIDE	4297185	DAROLUTAMIDE	4559134	SELPERCATINIB
1089221	BENDAZAC	2103883	AVATROMBOPAG	4303214	FRUQUINTINIB	370805	COCAINE	1628227	DOXEPIN	1201891	DEFLAZACORT	2110572	TECHNETIUM SUCCIMER
400599	BENFLUOREX	946	AZATADINE	3701238	FUTIBATINIB	2108184	CROFELEMER	1175	DULOXETINE	1533	DESOGESTREL
340978	BENOXAPROFEN	639	AZELASTINE	939	GEFITINIB	284348	DALFAMPRIDINE	2107830	EMPAGLIFLOZIN	1201109	DESONIDE	NA
4594271	BEROTRALSTAT	2028661	AZILSARTAN MEDOXOMIL	3301622	GILTERITINIB	1201288	DANTROLENE	1770248	ERTUGLIFLOZIN	1766	DESOXIMETASONE	Parent Molecule ChEMBL ID	Parent Molecule Name
95889	BETAINE	701	BACLOFEN	1873475	IBRUTINIB	1190	DECAMETHONIUM	1508	ESCITALOPRAM	1200542	DESOXYCORTICOSTERONE	1455	ALTRETAMINE
512351	BETRIXABAN	3137321	BENZHYDROCODONE	941	IMATINIB	1200733	DESFLURANE	456	ETHACRYNIC ACID	384467	DEXAMETHASONE	487253	BENDAMUSTINE
1120	BISMUTH SUBSALICYLATE	1201250	BENZQUINAMIDE	1852688	INFIGRATINIB	52440	DEXTROMETHORPHAN	41	FLUOXETINE	559	DEXTROTHYROXINE	1374379	BENZONATATE
325041	BORTEZOMIB	1201203	BENZTROPINE	554	LAPATINIB	12	DIAZEPAM	814	FLUVOXAMINE	1018	DIENESTROL	403664	BLEOMYCIN
220491	BRINZOLAMIDE	1201758	BEPOTASTINE	3889654	LAROTRECTINIB	181	DIAZOXIDE	35	FUROSEMIDE	411	DIETHYLSTILBESTROL	820	BUSULFAN
1077	BROMFENAC	423	BETAXOLOL	1289601	LENVATINIB	1086	DIBUCAINE	1481	GLIMEPIRIDE	1200545	DIFLORASONE DIACETATE	1200800	CALCIUM ACETATE
1773	CAPECITABINE	1201323	BETAZOLE	1200826	LITHIUM	23	DILTIAZEM	1037	GUANADREL	1201749	DIFLUPREDNATE	1351	CARBOPLATIN
1560	CAPTOPRIL	1482	BETHANECHOL	3286830	LORLATINIB	517	DISOPYRAMIDE	765	GUANETHIDINE	1200810	DOXERCALCIFEROL	515	CHLORAMBUCIL
1201236	CARBIDOPA ANHYDROUS	1200963	BIMATOPROST	1908391	MASITINIB	473	DOFETILIDE	435	HYDROCHLOROTHIAZIDE	1201048	DROMOSTANOLONE PROPIONATE	1201625	CHOLESTYRAMINE
1201780	CARGLUMIC ACID	1101	BIPERIDEN	313972	MASOPROCOL	2368925	DOLASETRON	1763	HYDROFLUMETHIAZIDE	1509	DROSPIRENONE	11359	CISPLATIN
513	CARMUSTINE	645	BISOPROLOL	608533	MIDOSTAURIN	1237123	DOXACURIUM	11	IMIPRAMINE	1200853	DYDROGESTERONE	1619	CLADRIBINE
1316	CARPROFEN	1201295	BITOLTEROL	4650319	MOBOCERTINIB	1754	DOXAPRAM	406	INDAPAMIDE	4297509	ELACESTRANT	1201473	COLESEVELAM HYDROCHLORIDE
3237547	CEDAZURIDINE	178803	BLONANSERIN	1078178	MOMELOTINIB	184412	DRONEDARONE	818	IOBENGUANE	1082407	ENZALUTAMIDE	2103800	COLESTILAN CHLORIDE
118	CELECOXIB	957	BOSENTAN	180022	NERATINIB	1201217	DYCLONINE	2018096	IPRAGLIFLOZIN	1095097	EPLERENONE	88	CYCLOPHOSPHAMIDE ANHYDROUS
1477	CERIVASTATIN	2105760	BREXPIPRAZOLE	4594250	NETARSUDIL	4298128	ELEXACAFTOR	480	LANSOPRAZOLE	1536	ERGOCALCIFEROL	602	CYSTEAMINE
766	CILASTATIN	844	BRIMONIDINE	255863	NILOTINIB	315838	ENCAINIDE	2105720	LESINURAD	1230314	ESTETROL	476	DACARBAZINE
799	CILOSTAZOL	493	BROMOCRIPTINE	502835	NINTEDANIB	1257	ENFLURANE	99946	LEVOMILNACIPRAN	135	ESTRADIOL	406393	DEOXYCHOLIC ACID
1750	CLOFARABINE	1201245	BROMODIPHENHYDRAMINE	3786343	OLMUTINIB	395091	ESKETAMINE	1201222	LISDEXAMFETAMINE	1756	ESTRAMUSTINE PHOSPHATE	417	EPIRUBICIN
2095208	COBICISTAT	811	BROMPHENIRAMINE	3353410	OSIMERTINIB	87992	ESLICARBAZEPINE ACETATE	3306803	LUMATEPERONE	193482	ESTRIOL	871	ETIDRONIC ACID
3218576	COPANLISIB	1201271	BUCLIZINE	2035187	PACRITINIB	285674	ESTAZOLAM	21731	MAPROTILINE	1201466	ESTROGENS, CONJUGATED SYNTHETIC A	3991241	FERRIC CITRATE ANHYDROUS
484785	CRISABOROLE	511142	BUPRENORPHINE	189963	PALBOCICLIB	1522	ESZOPICLONE	363392	MARALIXIBAT	1405	ESTRONE	2105745	GLYCEROL PHENYLBUTYRATE
803	CYTARABINE	49	BUSPIRONE	477772	PAZOPANIB	591	ETHCHLORVYNOL	781	MAZINDOL	691	ETHINYL ESTRADIOL	1301	HYDROXYSTILBAMIDINE
539697	DABIGATRAN ETEXILATE	33986	BUTORPHANOL	3137308	PEFICITINIB	696	ETHOSUXIMIDE	1201201	METHAMPHETAMINE	1200623	ETHYLESTRENOL	1024	IFOSFAMIDE
3544988	DAPRODUSTAT	1201087	CABERGOLINE	4297522	PEMIGATINIB	1095	ETHOTOIN	1577	METHYCLOTHIAZIDE	1200624	ETHYNODIOL DIACETATE	2096647	LANTHANUM CARBONATE
178	DAUNORUBICIN	113	CAFFEINE	3813873	PEXIDARTINIB	492	ETIDOCAINE	796	METHYLPHENIDATE	1531	ETONOGESTREL	514	LOMUSTINE
1201229	DEMECARIUM	1014	CANDESARTAN CILEXETIL	4650485	PIRTOBRUTINIB	681	ETOMIDATE	878	METOLAZONE	464	ETRETINATE	4297516	LURBINECTEDIN
1614	DESLANOSIDE	334966	CANGRELOR	1171837	PONATINIB	41355	EZOGABINE	259209	MILNACIPRAN	672	FENOFIBRATE	427	MECHLORETHAMINE
175	DEXIBUPROFEN	190461	CANNABIDIOL	4582651	PRALSETINIB	1094	FELBAMATE	1373	MODAFINIL	981	FENOFIBRIC ACID	852	MELPHALAN
75435	DEXKETOPROFEN	965	CARBAMOYLCHOLINE	576982	QUIZARTINIB	1480	FELODIPINE	273575	NOMIFENSINE	2181927	FINERENONE	416	METHOXSALEN
1201863	DEXLANSOPRAZOLE	864	CARBINOXAMINE	1946170	REGORAFENIB	652	FLECAINIDE	445	NORTRIPTYLINE	1201010	FLUDROCORTISONE ACETATE	1096562	METHYL AMINOLEVULINATE
1738	DEXRAZOXANE	1237122	CARBOPROST	4298138	REPOTRECTINIB	407	FLUMAZENIL	4297588	ODEVIXIBAT	1200877	FLUMETHASONE PIVALATE	105	MITOMYCIN
17	DICHLORPHENAMIDE	2028019	CARIPRAZINE	3545110	RIBOCICLIB	968	FLURAZEPAM	900	ORPHENADRINE	1512	FLUNISOLIDE	1201112	NELARABINE
139	DICLOFENAC	1201328	CARPHENAZINE	4216467	RIPRETINIB	1201336	FOSPHENYTOIN	490	PAROXETINE	989	FLUOCINOLONE ACETONIDE	414804	OXALIPLATIN
1466	DICUMAROL	839	CARTEOLOL	4085457	RITLECITINIB	940	GABAPENTIN	1615439	PHENDIMETRAZINE	1501	FLUOCINONIDE	1469	PHENYLBUTANOIC ACID
898	DIFLUNISAL	723	CARVEDILOL	1789941	RUXOLITINIB	360055	GALLAMINE	1201208	PHENMETRAZINE	1200600	FLUOROMETHOLONE	1585	PIPOBROMAN
254219	DIGITOXIN	1000	CETIRIZINE	4559134	SELPERCATINIB	1568698	GANAXOLONE	1574	PHENTERMINE	1445	FLUOXYMESTERONE	167731	PIXANTRONE
1751	DIGOXIN	168815	CEVIMELINE	1614701	SELUMETINIB	1481	GLIMEPIRIDE	61006	PHENYLPROPANOLAMINE	1200774	FLUPREDNISOLONE	1237054	PLICAMYCIN
932	DIPYRIDAMOLE	505	CHLORPHENIRAMINE	1336	SORAFENIB	1073	GLIPIZIDE	1587	POLYTHIAZIDE	1201012	FLURANDRENOLIDE	2107943	POLIDEXIDE SULFATE
964	DISULFIRAM	71	CHLORPROMAZINE	535	SUNITINIB	1102	GLUTETHIMIDE	897	PROBENECID	806	FLUTAMIDE	1201481	PORFIMER SODIUM
502	DONEPEZIL	908	CHLORPROTHIXENE	3402762	TEPOTINIB	472	GLYBURIDE	608	PROBUCOL	1676	FLUTICASONE	1321	PROCARBAZINE
218490	DORZOLAMIDE	30	CIMETIDINE	4071161	TIRABRUTINIB	289469	GRANISETRON	668	PROTRIPTYLINE	1358	FULVESTRANT	1201492	SEVELAMER HYDROCHLORIDE
1433	DOXYCYCLINE ANHYDROUS	1201284	CINACALCET	571546	TIRBANIBULIN	821	GUANIDINE	1590	PSEUDOEPHEDRINE	457	GEMFIBROZIL	1200358	SODIUM PHENYLACETATE
1200969	DUTASTERIDE	1729	CISAPRIDE	1289494	TIVOZANIB	970	HALAZEPAM	1532	QUINETHAZONE	1200845	HALCINONIDE	1651906	STREPTOZOCIN
3039502	DUVELISIB	1626	CLEMASTINE	221959	TOFACITINIB	931	HALOTHANE	1219	RABEPRAZOLE	1200908	HALOBETASOL PROPIONATE	810	TEMOZOLOMIDE
1752	DYPHYLLINE	620	CLIDINIUM	2103875	TRAMETINIB	1197	HEXYLCAINE	14370	REBOXETINE	1201263	HYDROCORTAMATE	671	THIOTEPA
1201341	ECHOTHIOPHATE	134	CLONIDINE	3894860	TRILACICLIB	533	IBUTILIDE	1668	RESCINNAMINE	389621	HYDROCORTISONE	1350	TILUDRONIC ACID
1269025	EDOXABAN	1771	CLOPIDOGREL	3989868	TUCATINIB	1201242	INDECAINIDE	772	RESERPINE	1200848	HYDROXYPROGESTERONE CAPROATE	450449	TRABECTEDIN
1104	EDROPHONIUM	42	CLOZAPINE	3948730	UMBRALISIB	1256	ISOFLURANE	4301162	SERDEXMETHYLPHENIDATE	547	ISOTRETINOIN	455186	TREOSULFAN
830	EFLORNITHINE	485	CODEINE	3622821	UPADACITINIB	1648	ISRADIPINE	809	SERTRALINE	328190	LASOFOXIFENE	1475	TRIOXSALEN
2110588	ELIGLUSTAT	1755	CONIVAPTAN	24828	VANDETANIB	471737	IVABRADINE	1419	SIBUTRAMINE	1389	LEVONORGESTREL	1488	URACIL MUSTARD
578	ENALAPRIL	648	CYCLIZINE	1229517	VEMURAFENIB	2010601	IVACAFTOR	3039507	SOTAGLIFLOZIN	1624	LEVOTHYROXINE	5314346	VERTEPORFIN
3989908	ENASIDENIB	669	CYCLOBENZAPRINE	3936761	ZANUBRUTINIB	742	KETAMINE	832	SULFINPYRAZONE	1544	LIOTHYRONINE
953	ENTACAPONE	1201338	CYCLOPENTOLATE			58323	LACOSAMIDE	1201776	TAPENTADOL	1200865	LOTEPREDNOL ETABONATE	Other
56337	EPALRESTAT	1201227	CYCRIMINE			741	LAMOTRIGINE	3304485	TENAPANOR	717	MEDROXYPROGESTERONE ACETATE	Parent Molecule ChEMBL ID	Parent Molecule Name
435298	ESFLURBIPROFEN	516	CYPROHEPTADINE			2111097	LEVAMLODIPINE	117785	TETRABENAZINE	1201173	MEDRYSONE	92	DOCETAXEL ANHYDROUS
1201320	ESOMEPRAZOLE	1201216	DAPIPRAZOLE			1286	LEVETIRACETAM	1027	TIAGABINE	1201139	MEGESTROL ACETATE	107	COLCHICINE
18	ETHOXZOLAMIDE	4297590	DARIDOREXANT			1201193	LEVOBUPIVACAINE	2110731	TOFOGLIFLOZIN ANHYDROUS	1201148	MEPREDNISONE	159	VINBLASTINE
622	ETODOLAC	1346	DARIFENACIN			79	LIDOCAINE	1148	TORSEMIDE	704	MESALAMINE	1138	EZETIMIBE
44657	ETOPOSIDE	1172	DESLORATADINE			580	LORAZEPAM	1054	TRICHLORMETHIAZIDE	1201151	MESTRANOL	90555	VINCRISTINE
416146	ETORICOXIB	1201287	DEXBROMPHENIRAMINE			1201134	LUBIPROSTONE	644	TRIMIPRAMINE	650	METHYLPREDNISOLONE	428647	PACLITAXEL
1908360	EVEROLIMUS	1201353	DEXCHLORPHENIRAMINE			2103870	LUMACAFTOR	2364639	VALBENAZINE	1395	METHYLTESTOSTERONE	553025	VINORELBINE
1779710	EVOGLIPTIN	778	DEXMEDETOMIDINE			267936	MECAMYLAMINE	637	VENLAFAXINE	1276308	MIFEPRISTONE	1201748	CABAZITAXEL
1200374	EXEMESTANE	52440	DEXTROMETHORPHAN			807	MEMANTINE	439849	VILAZODONE	1161	MOMETASONE FUROATE	1201752	IXABEPILONE
1164729	FEBUXOSTAT	1685	DEZOCINE			256087	MENTHOL	306700	VILOXAZINE	1200946	NANDROLONE DECANOATE	1683590	ERIBULIN
15677	FENCLOFENAC	1123	DICYCLOMINE			861	MEPHENYTOIN	2104993	VORTIOXETINE	1274	NILUTAMIDE	2110725	VINFLUNINE
1297	FENOPROFEN	1201321	DIFENOXIN			1087	MEPIVACAINE			1200807	NORELGESTROMIN
710	FINASTERIDE	1595	DIHYDROCODEINE			979	MEPROBAMATE			1162	NORETHINDRONE
1493	FLAVOXATE	1732	DIHYDROERGOTAMINE			450	METHARBITAL			1387	NORETHYNODREL
917	FLOXURIDINE	27193	DILEVALOL			7413	METHOHEXITAL			1200934	NORGESTIMATE
1096882	FLUDARABINE PHOSPHATE	1200406	DIMENHYDRINATE			697	METHSUXIMIDE			2107797	NORGESTREL
185	FLUOROURACIL	815	DINOPROST			1200790	METHYPRYLON			566315	OBETICHOLIC ACID
563	FLURBIPROFEN	548	DINOPROSTONE			1259	METOCURINE			4303525	OMAVELOXOLONE
2220442	FLUVASTATIN	1201340	DIPHEMANIL			558	MEXILETINE			2105395	OSPEMIFENE
1308	FOMEPIZOLE	657	DIPHENHYDRAMINE			45816	MIBEFRADIL			1200436	OXANDROLONE
3039598	FOSINOPRIL	936	DIPHENIDOL			655	MIDAZOLAM			1200585	OXYMETHOLONE
659	GALANTAMINE	1201294	DIPHENOXYLATE			802	MINOXIDIL			2105648	PALOVAROTENE
1200983	GALLIUM NITRATE	1492	DIPHENYLPYRALINE			1182833	MIVACURIUM			1200342	PARAMETHASONE ACETATE
888	GEMCITABINE	1201262	DIPIVEFRIN			1075	MORICIZINE			1200622	PARICALCITOL
515387	GOSOGLIPTIN	926	DOBUTAMINE			783	NATEGLINIDE			247951	PEMAFIBRATE
1201349	HEXAFLUORENIUM	707	DOXAZOSIN			1484	NICARDIPINE			595	PIOGLITAZONE
467	HYDROXYUREA	1004	DOXYLAMINE			3	NICOTINE			1201477	POLYESTRADIOL PHOSPHATE
997	IBANDRONIC ACID	465	DRONABINOL			193	NIFEDIPINE			1200386	PREDNICARBATE
19449	IBUDILAST	1108	DROPERIDOL			1428	NIMODIPINE			131	PREDNISOLONE
521	IBUPROFEN	2103827	DROXIDOPA			1726	NISOLDIPINE			635	PREDNISONE
1117	IDARUBICIN	305660	EBASTINE			46	ONDANSETRON			103	PROGESTERONE
2216870	IDELALISIB	1208155	ELAGOLIX			900	ORPHENADRINE			1201165	QUINESTROL
317094	IMIDAPRIL	1510	ELETRIPTAN			568	OXAZEPAM			81	RALOXIFENE
12856	INAMRINONE	461101	ELTROMBOPAG			1068	OXCARBAZEPINE			1200617	RIMEXOLONE
6	INDOMETHACIN	2159122	ELUXADOLINE			1189679	PALONOSETRON			121	ROSIGLITAZONE
15870	INDOPROFEN	594	EMEDASTINE			185073	PANCURONIUM			3707377	SEGESTERONE ACETATE
481	IRINOTECAN	211456	EPHEDRINE			1100	PARAMETHADIONE			1393	SPIRONOLACTONE
1201168	ISOCARBOXAZID	1106	EPINASTINE			448	PENTOBARBITAL			2079587	STANOZOLOL
1025	ISOFLUROPHATE	679	EPINEPHRINE			1271	PENTOLINIUM			1201467	SYNTHETIC CONJUGATED ESTROGENS, B
1311	ISOSORBIDE MONONITRATE	1139	EPOPROSTENOL			1214124	PERAMPANEL			25202	TAMIBAROTENE
3989958	IVOSIDENIB	813	EPROSARTAN			918	PHENACEMIDE			83	TAMOXIFEN
3545432	IXAZOMIB CITRATE	442	ERGOTAMINE			1242	PHENAZOPYRIDINE			259571	TAPINAROF
571	KETOPROFEN	768	ESMOLOL			797	PHENSUXIMIDE			1657	TAZAROTENE
469	KETOROLAC	1206	ETHOPROPAZINE			16	PHENYTOIN			386630	TESTOSTERONE
480	LANSOPRAZOLE	3358920	ETRASIMOD			1159	PINACIDIL ANHYDROUS			1655	TOREMIFENE
960	LEFLUNOMIDE	902	FAMOTIDINE			1201206	PIPECURONIUM			38	TRETINOIN
848	LENALIDOMIDE	87493	FENFLURAMINE			969	PRAZEPAM			1451	TRIAMCINOLONE
3643413	LENIOLISIB	588	FENOLDOPAM			1059	PREGABALIN			3707313	TRIFAROTENE
1444	LETROZOLE	596	FENTANYL			1194	PRILOCAINE			408	TROGLITAZONE
295698	LEVOKETOCONAZOLE	1201764	FESOTERODINE			856	PRIMIDONE			260538	ULIPRISTAL ACETATE
237500	LINAGLIPTIN	3608680	FEZOLINETANT			640	PROCAINAMIDE			1551	URSODIOL
1237	LISINOPRIL ANHYDROUS	314854	FINGOLIMOD			569	PROCAINE			3707311	VAMOROLONE
1200826	LITHIUM	1200854	FLUPHENAZINE			631	PROPAFENONE
354541	LOMITAPIDE	1256786	FORMOTEROL			1196	PROPARACAINE
298734	LONAFARNIB	1199324	FOSAPREPITANT			526	PROPOFOL
503	LOVASTATIN	3989917	FOSNETUPITANT			1195	PROPOXYCAINE
19299	LOXOPROFEN	1279	FROVATRIPTAN			1200472	QUAZEPAM
404108	LUMIRACOXIB	284092	GEPIRONE			1294	QUINIDINE
509	MECLOFENAMIC ACID	2043437	GLASDEGIB			1404	RANOLAZINE
686	MEFENAMIC ACID	1201335	GLYCOPYRRONIUM			1201352	RAPACURONIUM
599	MELOXICAM	420	GUANABENZ			4297526	REMIMAZOLAM
544	MEQUINOL	862	GUANFACINE			1272	REPAGLINIDE
1425	MERCAPTOPURINE ANHYDROUS	54	HALOPERIDOL			744	RILUZOLE
704	MESALAMINE	1201325	HEXOCYCLIUM			1201244	ROCURONIUM
1431	METFORMIN	90	HISTAMINE			1077896	ROPIVACAINE
19	METHAZOLAMIDE	1457	HYDROCODONE			1201754	RUFINAMIDE
1515	METHIMAZOLE	1546	HYDROXYAMPHETAMINE			447	SECOBARBITAL
1201117	METHOCARBAMOL	1535	HYDROXYCHLOROQUINE			1200694	SEVOFLURANE
34259	METHOTREXATE	896	HYDROXYZINE			471	SOTALOL
1200862	METYROSINE	14376	ILOPERIDONE			404849	SULOCTIDIL
110458	MIGALASTAT	494	ILOPROST			703	SUXAMETHONIUM
1561	MIGLITOL	1282	IMIQUIMOD			1200802	TALBUTAL
1029	MIGLUSTAT	1095777	INDACATEROL			967	TEMAZEPAM
189	MILRINONE	1621597	IPRATROPIUM			363295	TERODILINE
319144	MINODRONIC ACID	1513	IRBESARTAN			698	TETRACAINE
4299940	MITAPIVAT	1201213	ISOETHARINE			3544914	TEZACAFTOR
1670	MITOTANE	1201232	ISOPROPAMIDE			440	THIAMYLAL
58	MITOXANTRONE	434	ISOPROTERENOL			441	THIOPENTAL
86304	MOCLOBEMIDE	431770	ISTRADEFYLLINE			1762	TOCAINIDE
1165	MOEXIPRIL	534	KETOTIFEN			817	TOLAZAMIDE
259972	MOFEZOLAC	429	LABETALOL			782	TOLBUTAMIDE
1388	MONOBENZONE	3039520	LASMIDITAN			220492	TOPIRAMATE
1456	MYCOPHENOLATE MOFETIL	1051	LATANOPROST			585	TRIAMTERENE
866	MYCOPHENOLIC ACID	2364612	LATANOPROSTENE BUNOD			646	TRIAZOLAM
1070	NABUMETONE	3545367	LEMBOREXANT			1201317	TRICLOFOS
154	NAPROXEN	1254682	LEVALLORPHAN			695	TRIMETHADIONE
278020	NEOSTIGMINE	1201274	LEVOBETAXOLOL			1201329	TRIMETHAPHAN
1021	NEPAFENAC	1201237	LEVOBUNOLOL			339427	TUBOCURARINE
1094636	NIRAPARIB	1615438	LEVOCABASTINE			1076903	VARENICLINE
1337	NITISINONE	1201191	LEVOCETIRIZINE			1201219	VECURONIUM
1200689	NITRIC OXIDE	1009	LEVODOPA			3137309	VENETOCLAX
730	NITROGLYCERIN	1764	LEVOMEPROMAZINE			6966	VERAPAMIL
2097081	NITROPRUSSIDE	1514	LEVOMETHADYL ACETATE			2111112	VERNAKALANT
521686	OLAPARIB	677	LEVONORDEFRIN			2104993	VORTIOXETINE
425	OLSALAZINE	592	LEVORPHANOL			1521	ZALEPLON
4297610	OLUTASIDENIB	1002	LEVOSALBUTAMOL			911	ZOLPIDEM
2105762	OMARIGLIPTIN	2048028	LIFITEGRAST			750	ZONISAMIDE
1503	OMEPRAZOLE	3668014	LINZAGOLIX			4105630	ZURANOLONE
1089318	OPICAPONE	17860	LOFEXIDINE
175247	ORLISTAT	998	LORATADINE
3099695	OSILODROSTAT	360328	LORCASERIN
1071	OXAPROZIN	191	LOSARTAN
1372	OXIGLUTATIONE	831	LOXAPINE
1228	OXYPHENBUTAZONE ANHYDROUS	3306803	LUMATEPERONE
11662	OZAGREL	1237021	LURASIDONE
834	PAMIDRONIC ACID	2107831	LUSUTROMBOPAG
1502	PANTOPRAZOLE	278623	MACIMORELIN
1206690	PARECOXIB	2103873	MACITENTAN
673	PARGYLINE	1201187	MARAVIROC
225072	PEMETREXED	1623	MECLIZINE
1580	PENTOSTATIN	45	MELATONIN
628	PENTOXIFYLLINE	524004	MEPENZOLATE
75880	PERHEXILINE	607	MEPERIDINE
1581	PERINDOPRIL	1201234	MEPHENTERMINE
1089	PHENELZINE	1088	MESORIDAZINE
711	PHENINDIONE	776	METAPROTERENOL
1465	PHENPROCOUMON	1201319	METARAMINOL
101	PHENYLBUTAZONE	978	METHACHOLINE
1200686	PIMECROLIMUS	651	METHADONE
527	PIROXICAM	1201264	METHANTHELINE
188952	PIRPROFEN	1200959	METHDILAZINE
1201753	PITAVASTATIN	1201342	METHIXENE
43452	POMALIDOMIDE	524	METHOXAMINE
1201746	PRALATREXATE	376897	METHSCOPOLAMINE
1420	PRALIDOXIME	459	METHYLDOPA
1144	PRAVASTATIN	1201233	METHYLDOPATE
1518	PROPYLTHIOURACIL	1201356	METHYLERGONOVINE
1115	PYRIDOSTIGMINE	1186579	METHYLNALTREXONE
1592	QUINAPRIL	829	METHYLPROMAZINE
1219	RABEPRAZOLE	485253	METHYSERGIDE
225071	RALTITREXED	1291	METIPRANOLOL
1168	RAMIPRIL	86	METOCLOPRAMIDE
887	RASAGILINE	13	METOPROLOL
1643	RIBAVIRIN	1201212	MIDODRINE
2107834	RIOCIGUAT	2095212	MIRABEGRON
923	RISEDRONIC ACID	654	MIRTAZAPINE
163	RITONAVIR	606	MISOPROSTOL
198362	RIVAROXABAN	94454	MIZOLASTINE
636	RIVASTIGMINE	460	MOLINDONE
122	ROFECOXIB	787	MONTELUKAST
193240	ROFLUMILAST	70	MORPHINE
1496	ROSUVASTATIN	420762	MOZAVAPTAN
2338329	ROXADUSTAT	2218896	NABILONE
1173055	RUCAPARIB	521606	NADOLOL
3137301	SACUBITRIL	142635	NAFTOPIDIL
396778	SAFINAMIDE	2105755	NALDEMEDINE
1201774	SAPROPTERIN	267495	NALFURAFINE
385517	SAXAGLIPTIN ANHYDROUS	982	NALMEFENE
972	SELEGILINE	2219418	NALOXEGOL
192	SILDENAFIL	80	NALOXONE
1064	SIMVASTATIN	19019	NALTREXONE
413	SIROLIMUS	761	NAPHAZOLINE
1422	SITAGLIPTIN	1278	NARATRIPTAN
4535757	SOTORASIB	434394	NEBIVOLOL
431	SPIRAPRIL	623	NEFAZODONE
421	SULFASALAZINE	206253	NETUPITANT
15770	SULINDAC	3183075	NIZATIDINE
956	SUPROFEN	715	OLANZAPINE
95	TACRINE	2443262	OLICERIDINE
269732	TACROLIMUS ANHYDROUS	1200692	OLMESARTAN MEDOXOMIL
779	TADALAFIL	605846	OLODATEROL
3137320	TALAZOPARIB	1189432	OLOPATADINE
2105695	TELOTRISTAT ETHYL	4297666	OMIDENEPAG ISOPROPYL
1201182	TEMSIROLIMUS	900	ORPHENADRINE
2147777	TENELIGLIPTIN	546	OXPRENOLOL
452231	TENIPOSIDE	1342	OXYBATE
973	TERIFLUNOMIDE	1231	OXYBUTYNIN
1571	TESTOLACTONE	656	OXYCODONE
468	THALIDOMIDE	762	OXYMETAZOLINE
190	THEOPHYLLINE	963	OXYMORPHONE
727	THIOGUANINE	1495	OXYPHENCYCLIMINE
235668	TIPIRACIL	1201286	OXYPHENONIUM
1324	TOLCAPONE	3707247	OZANIMOD
1020	TOLMETIN	1621	PALIPERIDONE
18116	TOLOXATONE	1290	PENBUTOLOL
436	TOLRESTAT	100116	PENTAZOCINE
220492	TOPIRAMATE	628	PENTOXIFYLLINE
84	TOPOTECAN	531	PERGOLIDE
1519	TRANDOLAPRIL	567	PERPHENAZINE
877	TRANEXAMIC ACID	1193	PHENIRAMINE
3989843	TRANYLCYPROMINE	753	PHENOXYBENZAMINE
1650443	TRELAGLIPTIN	597	PHENTOLAMINE
1200907	TRILOSTANE	1215	PHENYLEPHRINE
3948730	UMBRALISIB	61006	PHENYLPROPANOLAMINE
865	VALDECOXIB	550	PILOCARPINE
109	VALPROIC ACID	2111101	PIMAVANSERIN
1096885	VALRUBICIN	1423	PIMOZIDE
1520	VARDENAFIL	500	PINDOLOL
4066936	VERICIGUAT	1094966	PIRBUTEROL
89598	VIGABATRIN	462605	PITOLISANT
142703	VILDAGLIPTIN	18442	PLERIXAFOR
4594730	VIPIVOTIDE TETRAXETAN LUTETIUM	1096146	PONESIMOD
476960	VOGLIBOSE	301265	PRAMIPEXOLE
2079130	VONOPRAZAN	21333	PRANLUKAST
1464	WARFARIN	1201772	PRASUGREL
93	ZILEUTON	2	PRAZOSIN
924	ZOLEDRONIC ACID ANHYDROUS	728	PROCHLORPERAZINE
		86715	PROCYCLIDINE
		564	PROMAZINE
		643	PROMETHAZINE
		1180725	PROPANTHELINE
		1201210	PROPIOMAZINE
		1213351	PROPOXYPHENE
		27	PROPRANOLOL
		1201273	PROTOKYLOL
		117287	PRUCALOPRIDE
		511	PYRILAMINE
		716	QUETIAPINE
		2218861	QUINAGOLIDE
		361812	RAMATROBAN
		1218	RAMELTEON
		1790041	RANITIDINE
		317052	REGADENOSON ANHYDROUS
		1800159	RELUGOLIX
		1005	REMIFENTANIL
		22242	REMOXIPRIDE
		3833319	REVEFENACIN
		2178422	RIMEGEPANT
		111	RIMONABANT
		85	RISPERIDONE
		83063	RITODRINE
		905	RIZATRIPTAN
		3707331	ROLAPITANT
		589	ROPINIROLE
		1303	ROTIGOTINE
		91397	RUPATADINE
		1263	SALMETEROL
		426084	SAMIDORPHAN
		569713	SCOPOLAMINE
		238804	SELEXIPAG
		70972	SERATRODAST
		12713	SERTINDOLE
		24778	SILODOSIN
		2336071	SIPONIMOD
		282724	SITAXENTAN
		1734	SOLIFENACIN
		3707290	SOMAPACITAN
		2105737	SONIDEGIB
		471	SOTALOL
		539423	SPARSENTAN
		658	SUFENTANIL
		128	SUMATRIPTAN
		1083659	SUVOREXANT
		1963683	TAFLUPROST
		836	TAMSULOSIN
		1201776	TAPENTADOL
		2103822	TASIMELTEON
		76370	TEGASEROD
		1017	TELMISARTAN
		611	TERAZOSIN
		17157	TERFENADINE
		363295	TERODILINE
		1266	TETRAHYDROZOLINE
		190	THEOPHYLLINE
		1378	THIETHYLPERAZINE
		479	THIORIDAZINE
		1201	THIOTHIXENE
		398435	TICAGRELOR
		833	TICLOPIDINE
		499	TIMOLOL
		1900528	TIOTROPIUM
		916	TIROFIBAN
		1079	TIZANIDINE
		770	TOLAZOLINE
		1382	TOLTERODINE
		344159	TOLVAPTAN
		1237044	TRAMADOL
		1200799	TRAVOPROST
		621	TRAZODONE
		1237119	TREPROSTINIL
		1201354	TRIDIHEXETHYL
		422	TRIFLUOPERAZINE
		570	TRIFLUPROMAZINE
		1490	TRIHEXYPHENIDYL
		1241	TRIPELENNAMINE
		855	TRIPROLIDINE
		1200604	TROPICAMIDE
		1888176	TROSPIUM
		2364638	UBROGEPANT
		1187833	UMECLIDINIUM
		1069	VALSARTAN
		2105581	VERALIPRIDE
		2107826	VIBEGRON
		1198857	VILANTEROL
		439849	VILAZODONE
		473417	VISMODEGIB
		493982	VORAPAXAR
		2104993	VORTIOXETINE
		603	ZAFIRLUKAST
		2397415	ZAVEGEPANT
		708	ZIPRASIDONE
		1185	ZOLMITRIPTAN

## Sheet: Table S5
Table S5:	Data on enzymes included in pharmacological profiling panels were collected from two journals: the Journal of Medicinal Chemistry (JMC, with articles published between 2021 and 2023) and the Journal of Pharmacology and Experimental Therapeutics (JPET, with articles published between 2019 and 2023).
Legend:	“+” symbol indicates the inclusion of the enzyme in the profiling panel
Enzyme	Enzyme (Abbr.)/PMID	31371483	31488602	31578257	31578258	31619465	31748404	31818916	31992609	32332113	32409422	32605972	32862143	33293377	33372782	33591753	33602875	33755451	33890770	34028270	34080862	34228444	34244231	34251799	34255512	34260228	34269576	34342443	34351166	34384024	34423983	34467765	34553934	34614347	34636234	34711050	34871500	34995458	35108001	35536179	35687819	35785990	35833726	36153005	36154172	36178776	36216349	36261130	36288465
5-Lipoxygenase	5-LO		+																										+		+										+
12-Lipoxygenase	12-LO									+							+													+
15-Lipoxygenase	15-LO																												+	+																		+
A Disintegrin and Metalloprotease 10	ADAM10																					+
A Disintegrin and Metalloprotease 17	ADAM17																					+
Acetyl-CoA Synthetase	ACS																												+
Acetylcholinesterase	AChE	+	+	+			+			+				+	+	+		+	+		+		+	+	+	+	+	+	+		+	+		+		+		+	+	+	+	+	+		+	+	+	+	+
Adenyl Cyclase	AC																												+
Airway Trypsin-like Protease	HAT																					+
Aldose Reductase	AR																																															+
Angiotensin-Converting Enzyme	ACE	+							+				+	+	+		+					+							+			+									+			+	+	+		+
Angiotensin-Converting Enzyme 2	ACE-2	+											+									+																			+
Arginase I	AI																												+
ATPase (Skeletal, Heart)	ATPase	+	++	++									+		+						+								+	+	++	+							+		+	+		+	+			+
Calpain	CAPN																					+
Carbonic Anhydrase II	CA2		+	+																									+		+																	+
Caspase 1	Casp1			+																		+							+
Caspase 10	Casp10																					+
Caspase 2	Casp2																					+
Caspase 3	Casp3	+		+					+													+							+												+
Caspase 4	Casp4																					+
Caspase 5	Casp5																					+
Caspase 6	Casp6			+																		+							+
Caspase 7	Casp7																					+
Caspase 8	Casp8								+									+				+																			+
Caspase 9	Casp9	+							+									+				+							+
Catechol-O-Methyltransferase	COMT	`		+		+																							+		+
Cathepsin B	CTSB																					+																			+
Cathepsin D	CTSD									+							+					+							+				+								+
Cathepsin E	CTSE																					+							+
Cathepsin G	CTSG								+									+				+							+			+													+
Cathepsin H	CTSH																					+
Cathepsin K	CTSK																					+
Cathepsin L	CTSL									+							+					+							+												+
Cathepsin S	CTSS																																						+
Cathepsin V	CTSV																					+
Choline Acetyltransferase	ChAT						+
Complement C1r Subcomponent	C1r																					+
Complement C1s Subcomponent	C1s																					+
Constitutive Nitric Oxide Synthetase (endothelial)	cNOS	+		+		+				+							+												+															+
Cyclooxygenase-1	COX-1	+	+	+		+		+	+	+				+	+	+	+	+	+	+	+					+		+	+	+	+	+		+		+			+	+	+		+		+		+	+	+
Cyclooxygenase-2	COX-2	+	+			+		+	+	+				+	+	+	+	+	+	+	+				+	+		+	+	+	+	+		+		+		+	+	+	+		+		+	+	+	+	+
Dipeptidyl Peptidase-3	DPP3																					+
Dipeptidyl Peptidase-4	DPP4										+											+
Dipeptidyl Peptidase-7	DPP7																					+
Dipeptidyl Peptidase-8	DPP8																					+
Dipeptidyl Peptidase-9	DPP9																					+
Elastase	ELS																												+												+
Endothelial Lipase	LIPG										+
Endothelin Converting Enzyme 1	ECE1												+								+	+							+												+
Endothelin Converting Enzyme 2	ECE2																					+
Factor Xa	FXa																					+									+
Factor XIIa	FXIIa																					+
Fatty Acid Amide Hydrolase	FAAH							+																					+
Fatty Acid Synthase	FAS										+
Fibroblast Activation Protein	FAP																					+
Free Radical Scavenger, SOD Mimetic	SOD			+
GABA Transaminase	GABA-T					+																							+
Glutamic Acid Decaroboxylase	GAD						+
Glycine N-Methyltransferase	GNMT																												+
Guanidinoacetate N-Methyltransferase	GAMT																												+
Guanylyl Cyclase	GC																												+
Histamine N-Methyltransferase	HNMT																												+
HIV-1 Protease	HIV-1 PR	+																																							+					+
3-Hydroxy-3-Methyl-Glutaryl-Coenzyme A Reductase	HMGCR		+																										+		+													+				+
Insulysin	IDE																					+
Kallikrein-1	KLK1																					+
Kallikrein-2	KLK2																					+
Kallikrein-5	KLK5																					+
Legumain	LGMN																					+
Leukotriene LTC4 Synthase	LTC4S																																															+
Mannan-binding Lectin-Associated Serine Protease 3	MASP-3																					+
Marapsin/Pancreasin	PRSS27																					+
Matriptase/ST14	MT-ST14																					+
Membrane type 1 Matrix Metalloproteinase	MMT-1 MMP												+
Metalloproteinase-1	MMP-1	+	+							+			+				+					+							+		+
Metalloproteinase-2	MMP-2	+											+								+	++																		+
Metalloproteinase-3	MMP-3												+									+
Metalloproteinase-7	MMP-7		+										+									+							+		+
Metalloproteinase-8	MMP-8												+									+
Metalloproteinase-9	MMP-9	+											+									+							+																	+
Metalloproteinase-10	MMP-10																					+
Metalloproteinase-12	MMP-12												+									+
Metalloproteinase-13	MMP-13		+										+									+									+
Metalloproteinase-14	MMP-14																					+
Metalloproteinase-20	MMP-20																					+
Metalloproteinase, Neutral Endopeptidase, Neprilysin	NEP	+		+									+									+							+		+
Monoamine oxidase A	MAO-A	+	+	+			+		+			+		+	+	+		+	+	+		+	+		+	+		+	+	+	+	+		+	+			+	+	+	+		+	+	+	+	+	+	+
Monoamine oxidase B	MAO-B	+	+	+			+		+	+		+		+	+		+	+			+		+						+		+	+			+						+			+	+			+
Myeloperoxidase	MPO																												+
Neprilysin-2	NEP2																					+
Neutrophil Elastase	NE																					+
Neutrophil Elastase 2	NE2																					+							+
Nicotinamide N-Methyltransferase	NNMT										+																		+
Nitric Oxide Synthase, Neuronal	nNOS	+	+	+																									+		+																	+
Nitric Oxide Synthetase, Inducible	iNOS	+	+																										+		+										+							+
Pepsin	Pepsin																					+
Phenylethanolamine N-Methyltransferase	PNMT																												+
Phosphatase and Tensin Homolog	PTEN
Phosphodiesterase 1	PDE1	+		+++	++																								+												+
Phosphodiesterase 2	PDE2	++		+	+																								+												+
Phosphodiesterase 3	PDE3	++	+	+	+				+					+	+	+		+	+	+	+				+	+		+	+	+	+	+		+		+	+	+	+	+	+		+	+	+	+	+	+	+
Phosphodiesterase-4	PDE4	+++	+	+	+					+		+++		+	+	+	+		+	+	+			+	+	+	+	+	+	+	++	+		+		+	+	+	+	+	+		+		+	+	+	+	+
Phosphodiesterase-5	PDE5	++	+	+	+																			+			+		+		+										+							+
Phosphodiesterase-6	PDE6	+	+	+	+																+										+								+		+
Phosphodiesterase-7	PDE7			+	+
Phosphodiesterase-8	PDE8			+
Phosphodiesterase-9	PDE9			+	+
Phosphodiesterase 10	PDE10	+	+	+	+																								+		+								+
Phosphodiesterase-11	PDE11			+
Phospholipase A2	PLA2			+		+						+																													+
Phospholipase C	PLC									+							+																		+
Prolyloligopeptidase	PreP																					+
Protein Tyrosine Phosphatase 1B	PTP1B									+																																		+
Pyrrolidone carboxyl peptidase	PCP																					+
Renin	REN																					+							+
Sirtuin 1	SIRT1																												+												+
Sirtuin 2	SIRT2																												+												+
Sirtuin 6	SIRT6																													+
Steroid 5α-Reductase	SRD5A		+																												+
Thiopurine S-Methyltransferase	TPMT																												+
Thrombin	Thrombin																					+							+
Tryptase	TRYPT									+							+																								+
Tumor Necrosis Factor-Alpha Converting Enzyme	TACE												+																+												+
Thromboxane A Synthase 1	TBXAS1																				+						+		+	+									+									+
Tyrosin Hydroxylase	TyrH			+		+			+									+											+
Tyrosine-Protein Phosphatase Non-Receptor Type 6	PTPN6
Urokinase	PLAU																												+
Xanthine Oxidase	XO	+	+																												+															+
β-Secretase 1	BACE-1	+		+																									+				+								+
β-Secretase 2	BACE-2																																+
[truncated: 18 more columns]

## Sheet: Table S6
Table S6:	Data on the number of kinases included in pharmacological profiling panels for kinase-targeting investigational molecules were collected from two journals: the Journal of Medicinal Chemistry (JMC, with articles published between 2021 and 2023) and the Journal of Pharmacology and Experimental Therapeutics (JPET, with articles published between 2019 and 2023).
PMID	Primary Target	Number of Included Kinases
37823891	Kinase	96
37766386	Kinase	32
37436942	Kinase	403
36455032	Kinase	202
36178776	Kinase	473
34928152	Kinase	11
34734694	Kinase	409
34384024	Kinase	40
34080862	Kinase	352
34269576	Kinase	192
